# Supplementary material for: Different Putative Methyltransferases Have Different Effects on the Expression Patterns of Cellulolytic Genes
Source: J Fungi (Basel). 2023 Nov 17;9(11):1118. doi: 10.3390/jof9111118 (PMC10671955; doi:10.3390/jof9111118)
Supplement: Supplementary file 1 [file jof-09-01118-s001.zip]

Archive with 5 entries (5 files):
- Figure S1.tif
- Figure S2.tif
- Spreadsheet S1.xlsx
- Spreadsheet S2.xlsx
- Table S1.docx
