# Supplementary material for: Different Putative Methyltransferases Have Different Effects on the Expression Patterns of Cellulolytic Genes
Source: J Fungi (Basel). 2023 Nov 17;9(11):1118. doi: 10.3390/jof9111118 (PMC10671955; doi:10.3390/jof9111118)
Supplement: Supplementary file 1 [file jof-09-01118-s001.zip › Spreadsheet S1.xlsx]

## Sheet: Mtr23C
BLASTP results in different organisms using PoMtr23C as a query
Organisms	Description/Definition	Accession	Query cover (%)	E value	Percent identtity (%)
Penicillium ucsense	Uncharacterized protein PECM_000265	KAF7718882.1	99	0	91.5
Penicillium brasilianum	hypothetical protein PMG11_08217	CEJ59598.1	97	0	85.51
Penicillium chrysogenum Wisconsin 54-1255	Pc20g09950	XP_002563489.1	97	3e-101	44.86
Aspergillus nidulans FGSC A4	protein llmB	XP_050468597.1	88	6e-90	43.81
Aspergillus niger CBS 513.88	UMTA methyltransferase family protein	XP_001397144.1	91	1e-95	44.92
Aspergillus oryzae RIB40	unnamed protein product	XP_023088901.1	90	2e-96	46.69
Neurospora crassa OR74A	hypothetical protein NCU05842	XP_960102.1	87	1e-74	38.34
Trichoderma reesei QM6a	uncharacterized protein TRIREDRAFT_61284	XP_006964952.1	87	4e-98	44.9
Fusarium oxysporum Fo47	uncharacterized protein FOBC_09346	XP_031041008.2	84	4e-96	46.31
Fusarium graminearum PH-1	hypothetical protein FGSG_13976	XP_011325854.1	89	3e-97	42.01
Magnaporthe oryzae 70-15	uncharacterized protein MGG_03393	XP_003716549.1	88	3e-78	38.8
Beauveria bassiana ARSEF 2860	methyltransferase domain-containing protein	XP_008603062.1	81	2e-63	36.86
Metarhizium acridum CQMa 102	SAM dependent methyltransferase, putative	XP_007815942.1	97	1e-74	35.41

## Sheet: Mtr23D
BLASTP results in different organisms using PoMtr23D as a query
Organisms	Description/Definition	Accession	Query cover (%)	E value	Percent identtity (%)
Penicillium ucsense	Methyltransferase type 25 domain-containing protein	KAF7736950.1	97	0	83.28
Penicillium brasilianum	Putative UMTA methyltransferase family protein	CEJ53874.1	96	0	76.97
Penicillium chrysogenum Wisconsin 54-1255	Pc15g00280	XP_002560255.1	95	3e-167	72.76
Aspergillus nidulans FGSC A4	protein llmG	XP_050467064.1	74	9e-125	69.1
Aspergillus niger CBS 513.88	hypothetical protein ANI_1_2406024	XP_001399472.2	98	2e-137	59.18
Aspergillus oryzae RIB40	unnamed protein product	XP_023093919.1	77	7e-41	34
Neurospora crassa OR74A	hypothetical protein NCU10101	XP_001728518.2	92	1e-107	53.26
Trichoderma reesei QM6a	uncharacterized protein TRIREDRAFT_59381	XP_006964172.1	91	4e-105	48.95
Fusarium oxysporum Fo47	hypothetical protein FOZG_06726	EWZ41427.1	96	5e-120	52.96
Fusarium graminearum PH-1	hypothetical protein FGSG_06199	XP_011324841.1	86	1e-65	40.58
Magnaporthe oryzae 70-15	uncharacterized protein MGG_15081	XP_003715350.1	96	1e-114	52.63
Beauveria bassiana ARSEF 2860	methyltransferase domain-containing protein	XP_008603062.1	90	1e-33	25.86
Metarhizium acridum CQMa 102	SAM dependent methyltransferase, putative	XP_007815942.1	94	2e-41	30.26

## Sheet: Mtr23E
BLASTP results in different organisms using PoMtr23E as a query
Organisms	Description/Definition	Accession	Query cover (%)	E value	Percent identtity (%)
Penicillium ucsense	Uncharacterized protein PECM_005035	KAF7716828.1	98	1e-174	84.09
Penicillium brasilianum	hypothetical protein PMG11_02013	CEJ55778.1	98	6e-174	84.09
Penicillium chrysogenum Wisconsin 54-1255	Pc20g10070	XP_002563501.1	97	2e-132	65.68
Aspergillus nidulans FGSC A4	protein llmB	XP_050468597.1	97	8e-54	36.4
Aspergillus niger CBS 513.88	methyltransferase family protein	XP_001389016.2	97	2e-59	38.55
Aspergillus oryzae RIB40	unnamed protein product	XP_001824549.3	97	2e-61	40.68
Neurospora crassa OR74A	hypothetical protein NCU00304	XP_957775.1	97	8e-59	37.5
Trichoderma reesei QM6a	uncharacterized protein TRIREDRAFT_70355	XP_006969610.1	98	6e-66	42.32
Fusarium oxysporum Fo47	uncharacterized protein FOBC_13168	XP_031034845.2	97	5e-61	39.16
Fusarium graminearum PH-1	hypothetical protein FGSG_03835	XP_011321849.1	97	1e-56	39.39
Magnaporthe oryzae 70-15	uncharacterized protein MGG_08161	XP_003715131.1	98	2e-53	36.23
Beauveria bassiana ARSEF 2860	methyltransferase domain-containing protein	XP_008600393.1	92	5e-51	35.04
Metarhizium acridum CQMa 102	S-adenosylmethionine-dependent methyltransferase	XP_007808588.1	98	2e-57	38.06

## Sheet: Mtr23F
BLASTP results in different organisms using PoMtr23F as a query
Organisms	Description/Definition	Accession	Query cover (%)	E value	Percent identtity (%)
Penicillium ucsense	Methyltransferase	KAF7716563.1	91	0	85.67
Penicillium brasilianum	hypothetical protein PMG11_06289	CEJ57601.1	89	0	77.39
Penicillium chrysogenum Wisconsin 54-1255	Pc20g09950	XP_002563489.1	86	0	74.62
Aspergillus nidulans FGSC A4	protein llmB	XP_050468597.1	81	2e-110	50.96
Aspergillus niger CBS 513.88	UMTA methyltransferase family protein	XP_001397144.1	87	3e-110	48.66
Aspergillus oryzae RIB40	unnamed protein product	XP_001822510.1	78	1e-128	57.62
Neurospora crassa OR74A	hypothetical protein NCU07815	XP_962936.1	74	1e-73	40.48
Trichoderma reesei QM6a	uncharacterized protein TRIREDRAFT_61284	XP_006964952.1	81	1e-105	46.52
Fusarium oxysporum Fo47	uncharacterized protein FOBC_09346	XP_031041008.2	90	4e-110	47.11
Fusarium graminearum PH-1	hypothetical protein FGSG_03525	XP_011322184.1	83	5e-101	45.51
Magnaporthe oryzae 70-15	uncharacterized protein MGG_05983	XP_003711828.1	92	4e-90	40.98
Beauveria bassiana ARSEF 2860	methyltransferase domain-containing protein	XP_008603062.1	76	8e-78	40.4
Metarhizium acridum CQMa 102	SAM dependent methyltransferase, putative	XP_007815942.1	84	1e-76	39.76

## Sheet: Mtr23G
BLASTP results in different organisms using PoMtr23G as a query
Organisms	Description/Definition	Accession	Query cover (%)	E value	Percent identtity (%)
Penicillium ucsense	Uncharacterized protein PECM_007207	KAF7715274.1	99	0	92.86
Penicillium brasilianum	hypothetical protein PMG11_06954	CEJ58290.1	99	0	85.16
Penicillium chrysogenum Wisconsin 54-1255	Pc21g02240	XP_002567288.1	99	0	71.04
Aspergillus nidulans FGSC A4	protein llmA	XP_659769.2	95	5e-163	65.02
Aspergillus niger CBS 513.88	UMTA methyltransferase family protein	XP_001397144.1	99	3e-169	65.67
Aspergillus oryzae RIB40	unnamed protein product	XP_001727278.1	99	3e-174	66.87
Neurospora crassa OR74A	methyltransferase	XP_965421.2	97	3e-76	40.3
Trichoderma reesei QM6a	uncharacterized protein TRIREDRAFT_61284	XP_006964952.1	90	4e-105	48.52
Fusarium oxysporum Fo47	uncharacterized protein FOBC_15207	XP_031033026.2	97	9e-102	45.56
Fusarium graminearum PH-1	hypothetical protein FGSG_03525	XP_011322184.1	89	3e-98	47.19
Magnaporthe oryzae 70-15	uncharacterized protein MGG_05983	XP_003711828.1	94	2e-75	38.36
Beauveria bassiana ARSEF 2860	methyltransferase domain-containing protein	XP_008603062.1	87	7e-76	39.87
Metarhizium acridum CQMa 102	TAM domain methyltransferase	XP_007810643.1	94	9e-74	40

## Sheet: Mtr23H
BLASTP results in different organisms using PoMtr23H as a query
Organisms	Description/Definition	Accession	Query cover (%)	E value	Percent identtity (%)
Penicillium ucsense	Methyltransferase	KAF7712853.1	99	0	90
Penicillium brasilianum	hypothetical protein PMG11_05203	CEO60583.1	95	3e-171	82.69
Penicillium chrysogenum Wisconsin 54-1255	Pc20g09950	XP_002563489.1	95	2e-59	41
Aspergillus nidulans FGSC A4	hypothetical protein AN2084.2	EAA64916.1	95	1e-113	58.85
Aspergillus niger CBS 513.88	TAM domain methyltransferase	XP_001394451.2	95	3e-130	66.54
Aspergillus oryzae RIB40	unnamed protein product	XP_023089902.1	95	1e-144	70.38
Neurospora crassa OR74A	methyltransferase	XP_961055.3	95	4e-69	44.87
Trichoderma reesei QM6a	uncharacterized protein TRIREDRAFT_6108	XP_006969996.1	95	1e-69	43.89
Fusarium oxysporum Fo47	uncharacterized protein FOBC_11817	XP_054562138.1	96	2e-61	41.2
Fusarium graminearum PH-1	hypothetical protein FGSG_03836	XP_011321848.1	93	3e-56	37.8
Magnaporthe oryzae 70-15	uncharacterized protein MGG_07242	XP_003715462.1	93	3e-60	42.64
Beauveria bassiana ARSEF 2860	methyltransferase domain-containing protein	XP_008600393.1	94	1e-57	40.68
Metarhizium acridum CQMa 102	methyltransferase, putative	XP_007814670.1	94	3e-58	40.53

## Sheet: Mtr25A
BLASTP results in different organisms using PoMtr25A as a query
Organisms	Description/Definition	Accession	Query cover (%)	E value	Percent identtity (%)
Penicillium ucsense	Uncharacterized protein PECM_005274	KAF7716643.1	100	2e-172	83.4
Penicillium brasilianum	Putative Trans-aconitate methyltransferase	CEJ59183.1	100	5e-170	83.77
Penicillium chrysogenum Wisconsin 54-1255	Pc16g13050	XP_002561604.1	98	3e-121	62.98
Aspergillus nidulans FGSC A4	hypothetical protein	XP_680493.2	90	4e-122	67.22
Aspergillus niger CBS 513.88	trans-aconitate 2-methyltransferase	XP_001397953.2	99	1e-91	54.24
Aspergillus oryzae RIB40	unnamed protein product	XP_001817493.3	97	2e-145	72.2
Neurospora crassa OR74A	hypothetical protein NCU07132	XP_960315.2	14	0.002	43.59
Trichoderma reesei QM6a	uncharacterized protein TRIREDRAFT_82026	XP_006969270.1	99	4e-112	56.25
Fusarium oxysporum Fo47	uncharacterized protein FOBC_14538	XP_054563061.1	92	9e-88	55.2
Fusarium graminearum PH-1	trans-aconitate 2-methyltransferase	XP_011322576.1	95	7e-102	55.04
Magnaporthe oryzae 70-15	trans-aconitate 2-methyltransferase	XP_003716926.1	99	1e-61	39.6
Beauveria bassiana ARSEF 2860	Methyltransferase type 11	XP_008602757.1	30	4e-05	29.27
Metarhizium acridum CQMa 102	hypothetical protein MAC_08374	XP_007814714.1	40	0.0005	25.93

## Sheet: Mtr25B
BLASTP results in different organisms using PoMtr25B as a query
Organisms	Description/Definition	Accession	Query cover (%)	E value	Percent identtity (%)
Penicillium ucsense	Methyltransferase	KAF7714786.1	100	5e-155	70.07
Penicillium brasilianum	hypothetical protein PMG11_08016	CEJ59391.1	96	3e-95	46.74
Penicillium chrysogenum Wisconsin 54-1255	Pc22g22620	XP_002566156.1	94	2e-37	30.69
Aspergillus nidulans FGSC A4	hypothetical protein	XP_681761.1	54	7e-31	43.29
Aspergillus niger CBS 513.88	hypothetical protein ANI_1_1368064	XP_001391112.2	55	2e-36	38.75
Aspergillus oryzae RIB40	unnamed protein product	XP_001821612.3	33	3e-15	39.36
Neurospora crassa OR74A	methyltransferase	XP_965421.2	49	3e-07	27.14
Trichoderma reesei QM6a	uncharacterized protein TRIREDRAFT_104393	XP_006962950.1	96	8e-28	28.87
Fusarium oxysporum Fo47	uncharacterized protein FOBC_14988	XP_031032773.2	96	2e-31	29.79
Fusarium graminearum PH-1	hypothetical protein FGSG_03525	XP_011322184.1	96	8e-12	24.08
Magnaporthe oryzae 70-15	uncharacterized protein MGG_07346	XP_003715586.1	91	4e-31	30.53
Beauveria bassiana ARSEF 2860	methyl transferase	XP_008594756.1	35	4e-05	30.77
Metarhizium acridum CQMa 102	methyltransferase family protein	XP_007814800.1	50	5e-14	33.11
