# Supplementary material for: Different Putative Methyltransferases Have Different Effects on the Expression Patterns of Cellulolytic Genes
Source: J Fungi (Basel). 2023 Nov 17;9(11):1118. doi: 10.3390/jof9111118 (PMC10671955; doi:10.3390/jof9111118)
Supplement: Supplementary file 1 [file jof-09-01118-s001.zip › Spreadsheet S2.xlsx]

## Sheet: Sheet1
Proteins interacting with P. oxalicum PoMtr25A identified through TAP-MS.
Protein	Sample1	Sample2	Sample3	Total PepCount	Theoretical PepCount	emPAI	Description
PDE_03857	7	9	7	23	20	13.1254	Mtr25A
PDE_02916	2	2	1	5	21	0.730196	gnl|BL_ORD_ID|337584 sp|P0C2I0|RL20_YEAST 60S ribosomal protein L20 OS=Saccharomyces cerevisiae GN=RPL20A PE=1 SV=2
PDE_01194	1	1		2	17	0.311134	gnl|BL_ORD_ID|151163 sp|O59827|GST2_SCHPO Glutathione S-transferase 2 OS=Schizosaccharomyces pombe GN=gst2 PE=2 SV=1
PDE_09363	1	1		2	95	0.0496696	gnl|BL_ORD_ID|407981 sp|Q9UTN6|SNF21_SCHPO Chromatin structure-remodeling complex subunit snf21 OS=Schizosaccharomyces pombe GN=snf21 PE=1 SV=1
PDE_07147	1			1	7	0.389495	-
PDE_09399	1			1	9	0.29155	gnl|BL_ORD_ID|408485 sp|A2QMY6|SODC_ASPNC Superoxide dismutase [Cu-Zn] OS=Aspergillus niger (strain CBS 513.88 / FGSC A1513) GN=sodC PE=3 SV=1
PDE_03961	1			1	11	0.232847	gnl|BL_ORD_ID|457243 sp|P0CG63|UBI4P_YEAST Polyubiquitin OS=Saccharomyces cerevisiae GN=UBI4 PE=1 SV=1
PDE_04897	1			1	15	0.165914	gnl|BL_ORD_ID|382597 sp|P14799|RS27A_NEUCR Ubiquitin-40S ribosomal protein S27a OS=Neurospora crassa GN=ubi-3 PE=1 SV=4
PDE_01747		1		1	21	0.115884	gnl|BL_ORD_ID|16071 sp|P38281|APD1_YEAST Actin patches distal protein 1 OS=Saccharomyces cerevisiae GN=APD1 PE=1 SV=1
PDE_04327		1		1	21	0.115884	gnl|BL_ORD_ID|328418 sp|Q09127|RL10A_SCHPO 60S ribosomal protein L10-A OS=Schizosaccharomyces pombe GN=rpl10a PE=2 SV=2
PDE_05532		1		1	22	0.110336	gnl|BL_ORD_ID|18066 sp|P50166|ARDH_CANTR D-arabinitol 2-dehydrogenase [ribulose-forming] OS=Candida tropicalis GN=ARD PE=1 SV=1
PDE_01817			1	1	24	0.100694	gnl|BL_ORD_ID|385610 sp|O59950|RS4_YARLI 40S ribosomal protein S4 OS=Yarrowia lipolytica GN=RPS4 PE=2 SV=1
PDE_02372	1			1	27	0.089023	gnl|BL_ORD_ID|158034 sp|Q9UTE2|HEM6_SCHPO Probable coproporphyrinogen-III oxidase OS=Schizosaccharomyces pombe GN=hem13 PE=2 SV=1
PDE_02150		1		1	28	0.0857111	gnl|BL_ORD_ID|214080 sp|P17505|MDHM_YEAST Malate dehydrogenase, mitochondrial OS=Saccharomyces cerevisiae GN=MDH1 PE=1 SV=2
PDE_05799			1	1	37	0.0642092	gnl|BL_ORD_ID|315407 sp|P28745|RCC1_SCHPO Protein pim1 OS=Schizosaccharomyces pombe GN=pim1 PE=1 SV=2
PDE_05389			1	1	42	0.0563541	gnl|BL_ORD_ID|419429 sp|P04802|SYDC_YEAST Aspartyl-tRNA synthetase, cytoplasmic OS=Saccharomyces cerevisiae GN=DPS1 PE=1 SV=3
PDE_03760			1	1	50	0.0471285	gnl|BL_ORD_ID|169673 sp|Q5B0C0|HSP7M_EMENI Heat shock 70 kDa protein OS=Emericella nidulans GN=AN6010 PE=1 SV=1
PDE_00638	1			1	57	0.0412233	gnl|BL_ORD_ID|279450 sp|Q8YWW1|PHK1_NOSS1 Probable phosphoketolase 1 OS=Nostoc sp. (strain PCC 7120 / UTEX 2576) GN=all1483 PE=3 SV=1
PDE_02925			1	1	60	0.0391223	gnl|BL_ORD_ID|2965 sp|Q61285|ABCD2_MOUSE ATP-binding cassette sub-family D member 2 OS=Mus musculus GN=Abcd2 PE=1 SV=1
PDE_07779			1	1	137	0.0169492	gnl|BL_ORD_ID|404404 sp|Q9UST7|SFC3_SCHPO Transcription factor tau subunit sfc3 OS=Schizosaccharomyces pombe GN=sfc3 PE=1 SV=1
